# Supplementary material for: Magnesium–Isotope Fractionation in Chlorophyll-a Extracted from Two Plants with Different Pathways of Carbon Fixation (C3, C4)
Source: Molecules. 2020 Apr 3;25(7):1644. doi: 10.3390/molecules25071644 (PMC7181255; doi:10.3390/molecules25071644)
Supplement: Supplementary file 1 [file molecules-25-01644-s001.zip]

Archive with 1 entries (1 files):
- molecules-743769-supplementary.pptx
